# Supplementary material for: Rapid Identification of Carbapenemase Genes Directly from Blood Culture Samples
Source: Diagnostics (Basel). 2025 Sep 28;15(19):2480. doi: 10.3390/diagnostics15192480 (PMC12523387; doi:10.3390/diagnostics15192480)
Supplement: Supplementary file 1 [file diagnostics-15-02480-s001.zip]

Archive with 1 entries (1 files):
- diagnostics-3782130-Table S1.xlsx
