# Supplementary material for: Rapid Identification of Carbapenemase Genes Directly from Blood Culture Samples
Source: Diagnostics (Basel). 2025 Sep 28;15(19):2480. doi: 10.3390/diagnostics15192480 (PMC12523387; doi:10.3390/diagnostics15192480)
Supplement: Supplementary file 1 [file diagnostics-15-02480-s001.zip › diagnostics-3782130-Table S1.xlsx]

## Sheet: Sheet1
AMR gene	Organism	Carbapenemase genes by NGS	Gene Xpert
CRE001	Enterobacter cloacae	blaVIM-1	VIM
CRE002	Klebsiella pneumoniae	blaOXA-48	OXA48
CRE004	Escherichia coli	blaNDM-5	NDM
CRE005	Escherichia coli	blaNDM-5, blaOXA-244	NDM/OXA48
CRE006	Klebsiella pneumoniae	blaOXA-48	OXA48
CRE007	Escherichia coli	blaNDM-5	NDM
CRE008	Escherichia coli	blaNDM-5	NDM
CRE009	Klebsiella pneumoniae	blaKPC-2, blaNDM-1	KPC/NDM
CRE010	Escherichia coli	blaNDM-5	NDM
CRE011	Escherichia coli	blaNDM-5, blaOXA-244	NDM/OXA48
CRE012	Klebsiella pneumoniae	blaNDM-5, blaOXA-48	NDM/OXA48
CRE013	Escherichia coli	blaNDM-5, blaOXA-181	NDM/OXA48
CRE014	Escherichia coli	blaNDM-5, blaOXA-244	NDM/OXA48
CRE015	Escherichia coli	blaNDM-5, blaOXA-48	NDM/OXA48
CRE016	Klebsiella pneumoniae	blaNDM-5, blaOXA-48	NDM/OXA48/VIM
CRE017	Klebsiella pneumoniae	blaNDM-5, blaOXA-48	NDM/OXA48
CRE018	Klebsiella pneumoniae	blaNDM-5, blaOXA-48	NDM/OXA48
CRE019	Escherichia coli	blaNDM-5, blaOXA-244	NDM/OXA48
CRE020	Klebsiella pneumoniae	blaNDM-5, blaOXA-48	NDM/OXA48
CRE021	Escherichia coli	blaOXA-181	OXA48
CRE022	Escherichia coli	blaNDM-5	NDM
CRE023	Klebsiella pneumoniae	blaNDM-5, blaOXA-48	NDM/OXA48
CRE024	Enterobacter hormaechei	blaVIM-1, blaOXA-48	NDM/OXA48/VIM
CRE025	Escherichia coli	blaNDM-5, blaOXA-181	NDM/OXA48
CRE026	Klebsiella pneumoniae	blaNDM-5	NDM
CRE027	Escherichia coli	blaNDM-5, blaOXA-181	NDM/OXA48
CRE028	Escherichia coli	blaOXA-181	OXA48
CRE029	Klebsiella pneumoniae	blaNDM-5, blaOXA-48	NDM/OXA48
CRE030	Escherichia coli	blaOXA-244	OXA48
CRE031	Escherichia coli	blaNDM-5	NDM
CRE032	Escherichia coli	blaNDM-5, blaOXA-244	NDM/OXA48
CRE035	Klebsiella pneumoniae	blaNDM-1, blaOXA-48	NDM/OXA48
CRE037	Escherichia coli	blaNDM-5	NDM
CRE038	Klebsiella pneumoniae	blaNDM-5	NDM
CRE040	Escherichia coli	blaNDM-5	NDM
CRE041	Escherichia coli	blaNDM-5	NDM
CRE042	Klebsiella pneumoniae	blaNDM-5, blaOXA-48	NDM/OXA48
CRE043	Klebsiella pneumoniae	blaNDM-5	NDM
CRE044	Klebsiella pneumoniae	blaNDM-5, blaOXA-48	NDM/OXA48
CRE045	Escherichia coli	blaNDM-5	NDM
CRE047	Escherichia coli	blaNDM-5	NDM
CRE048	Escherichia coli	blaNDM-5, blaOXA-244	NDM/OXA48
CRE049	Escherichia coli	blaOXA-181	OXA48
CRE050	Escherichia coli	blaNDM-5	NDM
CRE051	Enterobacter hormaechei	blaVIM-1	VIM
CRE052	Escherichia coli	blaNDM-5, blaOXA-244	NDM/OXA48
CRE053	Klebsiella pneumoniae	blaNDM-5, blaOXA-48	NDM/OXA48
CRE054	Escherichia coli	blaNDM-5	NDM/OXA48
CRE056	Klebsiella pneumoniae	blaNDM-5	NDM
CRE057	Escherichia coli	blaOXA-244	NDM/OXA48
CRE058	Escherichia coli	blaNDM-5, blaOXA-181	NDM/OXA48
CRE059	Klebsiella pneumoniae	blaNDM-5	NDM
CRE060	Klebsiella pneumoniae	blaNDM-5	NDM
CRE061	Klebsiella pneumoniae	blaOXA-48	OXA48
CRE062	Klebsiella pneumoniae	blaNDM-5, blaOXA-48	NDM/OXA48
CRE063	Escherichia coli	blaNDM-5	NDM
CRE064	Escherichia coli	blaNDM-5, blaOXA-244	NDM/OXA48
CRE066	Escherichia coli	blaOXA-181	OXA48
CRE067	Escherichia coli	blaNDM-5	NDM
CRE068	Klebsiella pneumoniae	blaNDM-5, blaOXA-48	NDM/OXA48
CRE069	Klebsiella pneumoniae	blaOXA-48	OXA48
CRE070	Enterobacter hormaechei	blaNDM-1	NDM
CRE071	Klebsiella pneumoniae	blaNDM-5, blaOXA-48	NDM/OXA48
CRE072	Escherichia coli	blaNDM-5, blaOXA-244	NDM/OXA48
CRE073	Escherichia coli	blaNDM-5	NDM
CRE074	Klebsiella pneumoniae	blaNDM-5, blaOXA-48	NDM/OXA48
CRE075	Escherichia coli	blaNDM-5	NDM
CRE076	Klebsiella pneumoniae	blaOXA-181	OXA48
CRE077	Klebsiella pneumoniae	blaNDM-1	NDM
CRE078	Enterobacter hormaechei	blaNDM-5	NDM
CRE079	Escherichia coli	blaNDM-5	NDM
CRE080	Escherichia coli	blaNDM-5, blaOXA-244	NDM/OXA48
CRE081	Klebsiella pneumoniae	blaOXA-48	OXA48
CRE082	Escherichia coli	blaNDM-5, blaOXA-244	NDM/OXA48
CRE083	Klebsiella pneumoniae	blaOXA-48	OXA48
CRE084	Escherichia coli	blaNDM-19	NDM
CRE086	Klebsiella pneumoniae	blaNDM-5, blaOXA-48	NDM/OXA48
CRE087	Klebsiella pneumoniae	blaNDM-5, blaOXA-48	NDM/OXA48
CRE088	Escherichia coli	blaOXA-181, blaOXA-1	OXA48
CRE089	Escherichia coli	blaOXA-244	OXA48
CRE090	Escherichia coli	blaOXA-244	OXA48
CRE091	Klebsiella pneumoniae	blaNDM-5, blaOXA-48	NDM/OXA48
CRE092	Escherichia coli	blaNDM-5, blaOXA-244	NDM/OXA48
CRE093	Escherichia coli	blaNDM-5, blaOXA-244	NDM/OXA48
CRE094	Klebsiella pneumoniae	blaNDM-5, blaOXA-48	NDM/OXA48
CRE095	Klebsiella pneumoniae	blaOXA-48	OXA48
CRE096	Klebsiella pneumoniae	blaKPC-2, blaNDM-1	KPC/NDM
CRE097	Klebsiella pneumoniae	blaOXA-48	OXA48
CRE098	Klebsiella pneumoniae	blaNDM	NDM
CRE099	Klebsiella michiganensis	blaKPC-2	KPC
CRE100	Escherichia coli	blaOXA-244	OXA48
CRE101	Escherichia coli	blaOXA-244, blaOXA-1	OXA48
CRE102	Escherichia coli	blaOXA-244	OXA48
CRE103	Escherichia coli	blaOXA-181, blaOXA-1	OXA48
CRE105	Escherichia coli	blaOXA-244	OXA48
CRE107	Klebsiella pneumoniae	blaNDM-5	NDM
CRE108	Klebsiella pneumoniae	blaNDM-1, blaKPC-2	NDM
CRE109	Klebsiella pneumoniae	blaOXA-181	OXA48
CRE110	Klebsiella pneumoniae	blaKPC-2, blaNDM-1	KPC/NDM
CRE111	Escherichia coli	blaOXA-244	OXA48
CRE112	Escherichia coli	blaNDM-5, blaOXA-244	NDM/OXA48
CRE113	Klebsiella pneumoniae	blaNDM-5, blaOXA-48	NDM/OXA48
CRE114	Escherichia coli	blaNDM-5	ndm
CRE115	Escherichia coli	blaOXA-484	OXA48
CRE116	Escherichia coli	blaOXA-244	OXA48
CRE117	Escherichia coli	blaNDM-5, blaOXA-181	NDM/OXA48
CRE118	Escherichia coli	blaNDM-5	ndm
CRE120	Klebsiella pneumoniae	blaOXA-48	OXA48
CRE121	Escherichia coli	blaOXA-244	OXA48
CRE122	Escherichia coli	blaNDM-5	ndm
CRE123	Klebsiella pneumoniae	blaNDM-5, blaOXA-48	NDM/OXA48
CRE124	Escherichia coli	blaOXA-484	VIM/OXA48
CRE125	Klebsiella pneumoniae	blaNDM-5, blaOXA-48	NDM/OXA48
CRE127	Klebsiella pneumoniae	blaNDM-5	NDM
CRE128	Escherichia coli	blaNDM-19	NDM
CRE129	Escherichia coli	blaOXA-244	OXA48
CRE130	Klebsiella pneumoniae	blaNDM-5, blaOXA-48	NDM/OXA48
CRE131	Escherichia coli	blaNDM-5	NDM
CRE132	Klebsiella pneumoniae	blaKPC-2, blaNDM-1	KPC/NDM
CRE133	Escherichia coli	blaOXA-244, blaOXA-1	OXA48
CRE134	Klebsiella pneumoniae	blaKPC-2, blaNDM-1	KPC/NDM
CRE135	Escherichia coli	blaOXA-244	OXA48
CRE136	Escherichia coli	blaNDM-5	NDM
CRE137	Escherichia coli	blaOXA-244	OXA48
CRE138	Escherichia coli	blaNDM-5, blaOXA-244	NDM/OXA48
CRE139	Enterobacter hormaechei	blaVIM-1	VIM
CRE140	Klebsiella pneumoniae	blaOXA-48	OXA48
CRE141	Escherichia coli	blaNDM-5, blaOXA-244	NDM/OXA48
CRE142	Klebsiella pneumoniae	blaNDM-1, blaOXA-48	NDM/OXA48
CRE143	Klebsiella pneumoniae	blaNDM-9	NDM
CRE144	Klebsiella pneumoniae	blaKPC-2, blaNDM-1	KPC/NDM
CRE145	Escherichia coli	blaOXA-244	OXA48
CRE146	Escherichia coli	blaOXA-244	OXA48
CRE147	Klebsiella pneumoniae	blaKPC-2, blaNDM-1	KPC/NDM
CRE148	Citrobacter freundii	blaVIM-1	VIM
CRE149	Escherichia coli	blaOXA-244	OXA48
CRE150	Klebsiella pneumoniae	blaNDM-5, blaOXA-232	NDM/OXA48
CRE151	Klebsiella pneumoniae	blaOXA-181	OXA48
CRE152	Escherichia coli	blaNDM-5, blaOXA-244	NDM
CRE153	Escherichia coli	blaNDM-5, blaOXA-244	NDM/OXA48
CRE154	Klebsiella pneumoniae	blaNDM-5, blaOXA-48	NDM/OXA48
CRE155	Escherichia coli	blaOXA-181	OXA48
CRE156	Escherichia coli	blaNDM-5	NDM/OXA48
CRE159	Klebsiella pneumoniae	blaOXA-181	OXA48
CRE160	Klebsiella pneumoniae	blaVIM-1	VIM
CRE161	Klebsiella pneumoniae	blaNDM-9	NDM/OXA48
CRE162	Escherichia coli	blaOXA-244	OXA48
CRE163	Escherichia coli	blaNDM-5	NDM
CRE164	Klebsiella pneumoniae	blaNDM-1	NDM
CRE166	Escherichia coli	blaNDM-5	NDM
CRE167	Klebsiella pneumoniae	blaNDM-9	NDM
CRE168	Klebsiella pneumoniae	blaNDM-5, blaOXA-48	NDM/OXA48
CRE169	Escherichia coli	blaNDM-5, blaOXA-244	NDM/OXA48
CRE170	Escherichia coli	blaNDM-5, blaOXA-244	NDM/OXA48
CRE171	Klebsiella pneumoniae	blaOXA-181	OXA48
CRE172	Klebsiella pneumoniae	blaNDM-5, blaOXA-48	NDM/OXA48
CRE173	Escherichia coli	blaNDM-5	NDM
CRE174	Escherichia coli	blaNDM-5	NDM
CRE175	Escherichia coli	blaOXA-244	OXA48
CRE176	Escherichia coli	blaOXA-181	OXA48
CRE177	Escherichia coli	blaOXA-484	OXA48
CRE178	Klebsiella pneumoniae	blaNDM-5, blaOXA-48	NDM/OXA48
CRE179	Escherichia coli	blaOXA-244, blaOXA-1	OXA48
CRE180	Enterobacter hormaechei	blaVIM-1	VIM
CRE181	Escherichia coli	blaNDM-5, blaOXA-244	NDM/OXA48
CRE182	Serratia marcescens	blaVIM-4	VIM
CRE183	Klebsiella pneumoniae	blaNDM-5	NDM
CRE185	Escherichia coli	blaOXA-244	OXA48
CRE186	Escherichia coli	blaOXA-244	OXA48
CRE187	Klebsiella pneumoniae	blaNDM-5	NDM
CRE188	Escherichia coli	blaOXA-244	OXA48
CRE189	Escherichia coli	blaNDM-5, blaOXA-484	NDM/OXA48
CRE190	Klebsiella pneumoniae	blaNDM-5, blaOXA-48	NDM/OXA48
CRE191	Escherichia coli	blaNDM-5	NDM
CRE192	Escherichia coli	blaOXA-244	OXA48
CRE193	Escherichia coli	blaOXA-244	OXA48
CRE194	Escherichia coli	blaOXA-244, blaOXA-1	OXA48
CRE195	Klebsiella pneumoniae	blaNDM-5, blaOXA-181	NDM/OXA48
